# Supplementary material for: Grapevine phenolic compounds influence cell surface adhesion of Xylella fastidiosa and bind to lipopolysaccharide
Source: PLoS One. 2020 Oct 2;15(10):e0240101. doi: 10.1371/journal.pone.0240101 (PMC7531785; doi:10.1371/journal.pone.0240101)
Supplement: S1 File — (XLSX) [file pone.0240101.s001.xlsx]

## Sheet: attachment
Treatment	Concentration	Attachment ratio
GA	0	18.4654
GA	0	12.5621
GA	0	21.8304
GA	0	22.1261
GA	0	19.9837
GA	0	15.5126
GA	0	23.578
GA	0	19.1552
GA	500	5.32353
GA	500	4.13587
GA	500	4.62088
GA	500	4.59535
GA	500	2.41085
GA	500	1.70572
GA	500	3.87395
GA	500	4.75543
GA	1000	0.65648
GA	1000	1.39813
GA	1000	1.20946
GA	1000	1.00656
GA	1000	1.15789
GA	1000	1.17588
GA	1000	1.03095
GA	1000	1.9162
GA	2000	1.06735
GA	2000	1.06314
GA	2000	0.99676
GA	2000	1.24737
GA	2000	0.71669
GA	2000	0.77702
GA	2000	0.84685
GA	2000	0.87732
GA	0	20.8485
GA	0	10.768
GA	0	24.7826
GA	0	24.7115
GA	0	26.2991
GA	0	18.3153
GA	0	18.2407
GA	0	16.0577
GA	500	3.33721
GA	500	4.8392
GA	500	4.92568
GA	500	4.66207
GA	500	5.54651
GA	500	2.35028
GA	500	4.65385
GA	500	2.73043
GA	1000	0.8284
GA	1000	0.60486
GA	1000	1.02618
GA	1000	0.97792
GA	1000	1.02295
GA	1000	0.73973
GA	1000	1.00336
GA	1000	1.25263
GA	2000	0.72576
GA	2000	0.68302
GA	2000	0.9185
GA	2000	0.93498
GA	2000	0.87793
GA	2000	0.98311
GA	2000	0.86469
GA	2000	1.13603
GA	0	18.1964
GA	0	20.328
GA	0	13.1138
GA	0	17.7744
GA	0	23.8246
GA	0	21.6803
GA	0	23.629
GA	0	11.7964
GA	500	4.7582
GA	500	3.61307
GA	500	8.06633
GA	500	6.57931
GA	500	12.9306
GA	500	4.20904
GA	500	3.9951
GA	500	6.97826
GA	1000	0.67751
GA	1000	2.53266
GA	1000	1.92072
GA	1000	0.30757
GA	1000	2.31358
GA	1000	1.66104
GA	1000	1.45546
GA	1000	0.84279
GA	2000	0.99446
GA	2000	1.09811
GA	2000	0.53135
GA	2000	0.62539
GA	2000	0.85304
GA	2000	0.67905
GA	2000	0.91897
GA	2000	1.00184
EPI	0	16.2812
EPI	0	14.9286
EPI	0	18.6349
EPI	0	15.619
EPI	0	14.1194
EPI	0	14.0887
EPI	0	15.129
EPI	0	16.5472
EPI	100	8.80729
EPI	100	9.03093
EPI	100	8.65306
EPI	100	8.35385
EPI	100	7.62273
EPI	100	8.40686
EPI	100	8.12315
EPI	100	7.16327
EPI	200	7.94191
EPI	200	8.11111
EPI	200	7.05534
EPI	200	7.28814
EPI	200	7.55603
EPI	200	7.25328
EPI	200	7.99548
EPI	200	7.09189
EPI	400	4.59119
EPI	400	6.33227
EPI	400	5.57962
EPI	400	5.41875
EPI	400	4.9831
EPI	400	5.09394
EPI	400	4.92264
EPI	400	4.22261
EPI	0	15.114
EPI	0	21.9174
EPI	0	23.3534
EPI	0	13.3071
EPI	0	14.3197
EPI	0	24.2016
EPI	0	13.0776
EPI	0	12.2553
EPI	100	6.99123
EPI	100	6.10185
EPI	100	5.25833
EPI	100	8.10619
EPI	100	7.06542
EPI	100	9.00917
EPI	100	7.12844
EPI	100	4.37615
EPI	200	8.12033
EPI	200	5.60849
EPI	200	6.41475
EPI	200	7.65438
EPI	200	6.5087
EPI	200	7.78082
EPI	200	6.06912
EPI	200	9.05479
EPI	400	7.58507
EPI	400	6.32537
EPI	400	6.9703
EPI	400	6.42857
EPI	400	6.3211
EPI	400	6.63608
EPI	400	6.06863
EPI	400	6.43841
EPI	0	13.6056
EPI	0	12.8268
EPI	0	12.1602
EPI	0	13
EPI	0	11.6649
EPI	0	11.8503
EPI	0	10.8634
EPI	0	15.452
EPI	100	12.2571
EPI	100	8.32353
EPI	100	14.1557
EPI	100	6.67692
EPI	100	9.10714
EPI	100	9.74747
EPI	100	9.68394
EPI	100	7.48133
EPI	200	6.23899
EPI	200	5.70886
EPI	200	10.1847
EPI	200	8.93671
EPI	200	6.72561
EPI	200	9.11656
EPI	200	6.16561
EPI	200	6.19375
EPI	400	5.42012
EPI	400	6.61491
EPI	400	6.69364
EPI	400	5.86705
EPI	400	5.61582
EPI	400	5.18436
EPI	400	6.92857
EPI	400	4.40724
RES	0	17.4064
RES	0	19.1429
RES	0	12.3465
RES	0	12.1562
RES	0	11.0606
RES	0	11.9571
RES	0	13.0472
RES	0	16.0962
RES	7.5	3.49351
RES	7.5	3.41538
RES	7.5	4.29927
RES	7.5	5.6371
RES	7.5	4.23016
RES	7.5	3.25503
RES	7.5	3.70992
RES	7.5	4.65347
RES	15	5.64118
RES	15	1.34532
RES	15	1.85714
RES	15	5.97902
RES	15	2.55039
RES	15	6.3254
RES	15	5.88
RES	15	4.68571
RES	30	1.9
RES	30	3.72028
RES	30	4.51773
RES	30	2.07558
RES	30	0.83333
RES	30	3.22289
RES	30	3.06061
RES	30	4.03883
RES	0	22.5847
RES	0	17.9397
RES	0	10.8898
RES	0	14.6167
RES	0	10.0791
RES	0	13.224
RES	0	12.6303
RES	0	14.5859
RES	7.5	8.83465
RES	7.5	14.1567
RES	7.5	13.189
RES	7.5	14.126
RES	7.5	8.76984
RES	7.5	12.7109
RES	7.5	9.99248
RES	7.5	9.66142
RES	15	12.9145
RES	15	10.5912
RES	15	10.5541
RES	15	9.7764
RES	15	9.28235
RES	15	9.82836
RES	15	12.2329
RES	15	9.03125
RES	30	9.80769
RES	30	14.8406
RES	30	12.6884
RES	30	11.7952
RES	30	11.1205
RES	30	6.32237
RES	30	10
RES	30	13.0725
RES	0	3.55326
RES	0	7.56734
RES	0	11.7906
RES	0	10.3804
RES	0	11.2773
RES	0	11.6017
RES	0	12.6608
RES	0	7.1058
RES	7.5	4.60352
RES	7.5	8.57269
RES	7.5	4.22097
RES	7.5	7.60811
RES	7.5	6.9589
RES	7.5	7
RES	7.5	5.00488
RES	7.5	5.06299
RES	15	7.55952
RES	15	3.68025
RES	15	3.66667
RES	15	6.06615
RES	15	4.82813
RES	15	7.95984
RES	15	6.0885
RES	15	8.50936
RES	30	6.9186
RES	30	15.124
RES	30	7.46617
RES	30	15.9375
RES	30	5.56187
RES	30	2.80667
RES	30	3.75824
RES	30	8.71579
CA	0	14.4156
CA	0	12.8425
CA	0	15.4348
CA	0	13.4027
CA	0	12.403
CA	0	10.2794
CA	0	11.3897
CA	0	18.7956
CA	30	15.8281
CA	30	16.5
CA	30	15.5116
CA	30	16.0315
CA	30	16.5656
CA	30	18.9493
CA	30	15.3333
CA	30	16.3188
CA	60	18.7381
CA	60	17.125
CA	60	19.3101
CA	60	19.0976
CA	60	15.8485
CA	60	17.9
CA	60	19.4123
CA	60	18.4087
CA	120	17.5175
CA	120	18.6963
CA	120	15.1329
CA	120	19.4638
CA	120	17.7226
CA	120	16.2647
CA	120	15.8507
CA	120	16.3846
CA	0	11.6061
CA	0	12.9305
CA	0	11.9754
CA	0	11.21
CA	0	14.0306
CA	0	13.1128
CA	0	12.1887
CA	0	17.529
CA	30	19.6783
CA	30	15.0519
CA	30	14.5732
CA	30	18.2201
CA	30	14.4272
CA	30	10.0127
CA	30	15.3177
CA	30	15.7778
CA	60	20.0932
CA	60	18.1485
CA	60	17.7612
CA	60	15.0056
CA	60	22.713
CA	60	19.5391
CA	60	17.6418
CA	60	16.5146
CA	120	17.716
CA	120	15.8085
CA	120	18.8554
CA	120	18.4408
CA	120	15.5634
CA	120	17.2549
CA	120	19.0385
CA	120	17.9699
CA	0	11.0519
CA	0	14.5701
CA	0	14.8851
CA	0	12.961
CA	0	14.5395
CA	0	14.1415
CA	0	13.7123
CA	0	11.2843
CA	30	15.7541
CA	30	12.0772
CA	30	13.0212
CA	30	15.3577
CA	30	12.1344
CA	30	15.6947
CA	30	15.9839
CA	30	13.7721
CA	60	16.7087
CA	60	18.2404
CA	60	21.063
CA	60	16.0179
CA	60	15.119
CA	60	18.0891
CA	60	22.0526
CA	60	17.5354
CA	120	16.1838
CA	120	18.0127
CA	120	15.5372
CA	120	14.3529
CA	120	16.8323
CA	120	15.5167
CA	120	15.44
CA	120	21.9756

## Sheet: aggregation
Treatment	Aggregation percentage
Media	45.81
Media	35.29
Media	24.95
Media	39.84
Media	47.31
Media	45.14
GA	21.86
GA	32.72
GA	26.28
GA	31.93
GA	20.69
GA	43.62
EP	29.67
EP	21.15
EP	25.41
EP	32.85
EP	32.14
EP	33.26
RES	18.9
RES	12.1
RES	18.64
RES	18.21
RES	29.73
RES	27.37
CA	43.33
CA	30.23
CA	35.99
CA	41.36
CA	27.36
CA	43.63

## Sheet: phenolic depletion
Treatment	Percentage remaining
GA	83.9269
GA	72.5267
GA	70.1001
GA	71.4059
GA	74.2339
GA	72.6612
GA	68.4456
GA	68.2395
GA	53.8919
EP	1.53739
EP	1.44404
EP	1.05332
EP	1.64403
EP	3.45964
EP	1.66932
EP	1.45503
EP	1.06496
EP	2.11742
RES	67.9587
RES	65.0124
RES	76.2319
RES	65.7963
RES	71.1485
RES	59.6698
RES	66.5803
RES	50.3968
RES	65.641
CA	55.8528
CA	56.4167
CA	55.0784
CA	58.9638
CA	63.4428
CA	63.0878
CA	59.4228
CA	60.9842
CA	57.6828

## Sheet: LPS
Treatment	RFU
Buffer	21350
Buffer	30587
Buffer	26628
Buffer	19015
GA	4036
GA	4143
GA	3821
GA	3865
EP	2159
EP	2958
EP	3563
EP	3248
RES	14683
RES	15460
RES	14635
RES	14490
CA	24680
CA	24599
CA	20996
CA	24088
Buffer	37244
Buffer	37031
Buffer	35051
Buffer	28183
GA	4747
GA	4490
GA	4525
GA	4648
EP	4001
EP	4069
EP	3845
EP	4439
RES	14864
RES	14875
RES	15120
RES	14888
CA	24357
CA	26884
CA	25336
CA	21627
Buffer	43350
Buffer	42587
Buffer	36628
Buffer	49015
GA	5036
GA	5143
GA	4821
GA	4865
EP	5178
EP	4868
EP	5293
EP	4968
RES	14789
RES	13860
RES	14235
RES	14990
CA	29680
CA	27599
CA	30996
CA	31088
